# Supplementary material for: Immunization with Multiple Virulence Factors Provides Maternal and Neonatal Protection against Group B Streptococcus Serotypes
Source: Vaccines (Basel). 2023 Sep 5;11(9):1459. doi: 10.3390/vaccines11091459 (PMC10535937; doi:10.3390/vaccines11091459)
Supplement: Supplementary file 1 [file vaccines-11-01459-s001.zip]

Archive with 1 entries (1 files):
- vaccines-2565411-supplementary.pdf
